# Supplementary material for: Probiotics Exert Colonization Resistance Against F. nucleatum subsp. polymorphum: Disruption by Antibiotics and Underlying Molecular Mechanisms
Source: Microorganisms. 2026 Apr 24;14(5):965. doi: 10.3390/microorganisms14050965 (PMC13210348; doi:10.3390/microorganisms14050965)
Supplement: Supplementary file 1 [file microorganisms-14-00965-s001.zip]

Archive with 7 entries (7 files):
- Figure S1.png
- Figure S2.tif
- Figure S3.tif
- Figure S4.tif
- Figure S5.tif
- Figure S6.tif
- Table S1.pdf
